# Supplementary material for: Seed-coating of rapeseed (Brassica napus) with the neonicotinoid clothianidin affects behaviour of red mason bees (Osmia bicornis) and pollination of strawberry flowers (Fragaria × ananassa)
Source: PLoS One. 2022 Sep 8;17(9):e0273851. doi: 10.1371/journal.pone.0273851 (PMC9455870; doi:10.1371/journal.pone.0273851)
Supplement: S1 Data — (XLSX) [file pone.0273851.s005.xlsx]

## Sheet: Entire foraging bouts
Cage	Date	Treatment	Visits to rapeseed flowers	Visits to strawberry flowers	Visits to wild flowers	Length foraging bout (s)
1	19-May	clothianidin	210	0	0	994
1	20-May	clothianidin	4	0	0	27
1	27-May	clothianidin	22	0	0	138
1	27-May	clothianidin	15	0	0	76
1	23-May	clothianidin	47	2	0	197
1	19-May	clothianidin	73	0	0	519
1	20-May	clothianidin	8	0	0	91
1	20-May	clothianidin	123	1	0	833
1	27-May	clothianidin	13	0	0	68
1	27-May	clothianidin	16	0	0	120
1	25-May	clothianidin	89	0	0	363
2	27-May	control	75	0	0	272
2	20-May	control	45	0	0	217
2	27-May	control	52	0	0	156
2	20-May	control	35	0	0	173
2	23-May	control	7	4	0	195
2	23-May	control	9	0	0	103
2	25-May	control	15	10	0	288
2	19-May	control	6	0	0	44
2	23-May	control	56	5	0	253
2	20-May	control	44	0	0	169
3	22-May	clothianidin	75	8	0	489
3	22-May	clothianidin	82	0	0	285
3	22-May	clothianidin	79	0	1	353
3	19-May	clothianidin	22	0	0	105
3	22-May	clothianidin	66	3	0	312
3	22-May	clothianidin	17	3	0	146
3	22-May	clothianidin	5	0	0	39
3	20-May	clothianidin	16	0	0	89
3	20-May	clothianidin	52	0	0	170
3	22-May	clothianidin	65	0	0	314
4	23-May	control	94	4	0	307
4	20-May	control	35	0	0	148
4	23-May	control	111	7	0	581
4	27-May	control	85	3	0	410
4	20-May	control	43	0	0	198
4	25-May	control	45	2	2	52
5	23-May	clothianidin	0	10	0	70
5	23-May	clothianidin	0	5	0	47
5	23-May	clothianidin	21	0	0	122
5	27-May	clothianidin	42	0	0	210
5	27-May	clothianidin	141	0	0	387
5	27-May	clothianidin	10	5	0	106
5	20-May	clothianidin	35	0	0	250
5	20-May	clothianidin	10	0	0	67
5	20-May	clothianidin	8	0	0	41
5	27-May	clothianidin	168	4	0	539
5	25-May	clothianidin	13	10	0	192
6	20-May	control	34	0	0	196
6	20-May	control	33	0	0	127
6	23-May	control	19	2	0	117
6	20-May	control	50	0	0	201
6	23-May	control	10	6	0	294
6	20-May	control	158	4	0	713
6	27-May	control	22	4	0	126
6	27-May	control	94	0	0	39
6	27-May	control	290	8	0	145
7	27-May	control	9	0	0	50
7	20-May	control	100	0	0	370
7	23-May	control	18	1	0	89
7	23-May	control	10	1	0	85
7	20-May	control	45	0	0	25
7	20-May	control	85	0	0	291
7	27-May	control	257	10	0	1012
7	27-May	control	107	0	0	74
7	27-May	control	1	0	0	53
7	25-May	control	23	0	0	113
8	27-May	clothianidin	81	0	0	391
8	23-May	clothianidin	39	0	0	205
8	23-May	clothianidin	8	0	0	93
8	19-May	clothianidin	15	7	0	168
8	23-May	clothianidin	6	0	0	32
8	20-May	clothianidin	4	0	0	40
8	20-May	clothianidin	8	1	6	308
8	27-May	clothianidin	18	0	0	87
8	27-May	clothianidin	73	0	0	424
8	25-May	clothianidin	34	0	0	195
9	27-May	control	1	1	0	49
9	23-May	control	35	0	0	106
9	20-May	control	33	0	0	276
9	23-May	control	38	0	0	154
9	19-May	control	108	0	0	390
9	25-May	control	0	5	2	251
9	20-May	control	11	0	0	122
9	27-May	control	52	0	0	238
9	20-May	control	13	0	12	506
10	19-May	clothianidin	59	5	0	492
10	23-May	clothianidin	4	0	0	51
10	20-May	clothianidin	5	17	0	278
10	23-May	clothianidin	16	0	0	69
10	23-May	clothianidin	58	0	0	134
10	20-May	clothianidin	4	0	0	10
11	23-May	control	89	0	0	520
11	27-May	control	6	0	0	36
11	20-May	control	10	0	0	193
11	27-May	control	46	0	0	317
11	20-May	control	19	0	0	117
11	23-May	control	9	0	1	108
11	19-May	control	20	0	0	257
11	27-May	control	15	0	0	108
11	20-May	control	4	0	0	42
12	20-May	clothianidin	4	0	0	70
12	20-May	clothianidin	2	2	0	60
12	23-May	clothianidin	79	3	0	364
12	27-May	clothianidin	27	0	0	54
12	20-May	clothianidin	13	0	0	288
12	23-May	clothianidin	38	2	0	148
12	27-May	clothianidin	14	0	0	122
12	25-May	clothianidin	0	4	0	50

## Sheet: Ten visits to rapeseed flowers
Cage	Date	Treatment	Time (s)
1	27-May	clothianidin	95.47
1	28-May	clothianidin	47
1	01-June	clothianidin	35.65
1	01-June	clothianidin	42.68
1	29-May	clothianidin	47.4
1	29-May	clothianidin	34.28
1	29-May	clothianidin	35.78
1	29-May	clothianidin	37.03
1	28-May	clothianidin	35.94
1	27-May	clothianidin	24.81
1	27-May	clothianidin	50.53
1	27-May	clothianidin	38.13
1	30-May	clothianidin	33.03
1	02-June	clothianidin	51.56
1	29-May	clothianidin	45.94
1	30-May	clothianidin	48.18
1	30-May	clothianidin	31.38
1	30-May	clothianidin	53.12
1	28-May	clothianidin	69.07
1	30-May	clothianidin	42.16
1	01-June	clothianidin	117.68
2	29-May	control	47.59
2	27-May	control	44.06
2	28-May	control	34.5
2	30-May	control	39.59
2	02-June	control	41.63
2	27-May	control	50.12
2	30-May	control	40.22
2	30-May	control	62.46
2	28-May	control	76
2	30-May	control	41.63
2	01-June	control	45.66
2	01-June	control	25.22
2	28-May	control	78
2	29-May	control	59.6
2	27-May	control	56.09
2	28-May	control	54.84
2	29-May	control	35.56
2	30-May	control	36.87
2	30-May	control	32.19
2	30-May	control	38
2	30-May	control	46.09
2	28-May	control	43.94
2	30-May	control	52
2	27-May	control	53.32
2	02-June	control	44
2	29-May	control	44.97
2	01-June	control	22.47
3	27-May	clothianidin	45.78
3	30-May	clothianidin	38.35
3	30-May	clothianidin	42.06
3	28-May	clothianidin	53.56
3	30-May	clothianidin	50.35
3	28-May	clothianidin	69.13
3	27-May	clothianidin	46.75
3	01-June	clothianidin	57.82
3	27-May	clothianidin	61
3	30-May	clothianidin	31.2
3	30-May	clothianidin	29.72
3	01-June	clothianidin	43.44
3	29-May	clothianidin	49.94
3	29-May	clothianidin	49.72
3	30-May	clothianidin	38
3	29-May	clothianidin	48.03
3	29-May	clothianidin	56.5
3	29-May	clothianidin	43.78
3	02-June	clothianidin	54
3	30-May	clothianidin	45.78
4	27-May	control	29.38
4	29-May	control	44.53
4	27-May	control	42.44
4	30-May	control	35.69
4	30-May	control	42.69
4	30-May	control	41.56
4	29-May	control	57.71
4	28-May	control	61.25
4	29-May	control	55.16
4	29-May	control	43.25
4	27-May	control	42.6
4	01-June	control	44.93
4	01-June	control	39.9
4	29-May	control	40.44
4	30-May	control	42.44
4	01-June	control	36.63
4	02-June	control	61.15
4	30-May	control	49.53
4	30-May	control	34.66
4	02-June	control	52.56
5	30-May	clothianidin	53.22
5	27-May	clothianidin	56.97
5	30-May	clothianidin	38.9
5	27-May	clothianidin	59.43
5	28-May	clothianidin	51.25
5	29-May	clothianidin	34.09
5	02-June	clothianidin	48.09
5	30-May	clothianidin	64.12
5	29-May	clothianidin	46.72
5	29-May	clothianidin	48.75
5	27-May	clothianidin	70.69
5	30-May	clothianidin	40.38
5	30-May	clothianidin	46.84
5	01-June	clothianidin	55.63
5	02-June	clothianidin	47.44
5	28-May	clothianidin	60.34
5	29-May	clothianidin	42.47
5	29-May	clothianidin	63.38
5	01-June	clothianidin	36.38
5	01-June	clothianidin	27.16
5	30-May	clothianidin	49.09
6	30-May	control	37.22
6	28-May	control	48
6	30-May	control	55.62
6	02-June	control	48.35
6	28-May	control	33
6	30-May	control	77.4
6	30-May	control	54.38
6	02-June	control	30.5
6	27-May	control	33.75
6	29-May	control	40.29
6	30-May	control	37
6	30-May	control	32.6
6	30-May	control	59.69
6	30-May	control	36.25
6	27-May	control	41.25
6	28-May	control	35.35
6	01-June	control	41.66
6	30-May	control	56.18
6	28-May	control	43.19
6	28-May	control	50.31
6	29-May	control	34.03
6	29-May	control	44.25
6	27-May	control	42.41
6	01-June	control	40.56
6	29-May	control	43.63
6	29-May	control	26.97
7	30-May	control	30.68
7	27-May	control	41.84
7	02-June	control	42
7	29-May	control	37.21
7	30-May	control	30.6
7	27-May	control	52.22
7	02-June	control	37.87
7	27-May	control	39.97
7	01-June	control	36.75
7	30-May	control	44.57
7	29-May	control	37.6
7	30-May	control	38.22
7	29-May	control	31.78
7	30-May	control	41.21
7	27-May	control	34.31
7	01-June	control	42.63
7	30-May	control	42.91
7	01-June	control	48.52
7	29-May	control	56.71
7	30-May	control	38.93
7	29-May	control	41.66
8	29-May	clothianidin	53.31
8	29-May	clothianidin	39.15
8	27-May	clothianidin	63.91
8	29-May	clothianidin	39.91
8	30-May	clothianidin	49.69
8	29-May	clothianidin	50.19
8	02-June	clothianidin	37.93
8	27-May	clothianidin	55.34
8	01-June	clothianidin	32.59
8	01-June	clothianidin	34.22
8	27-May	clothianidin	67.34
8	02-June	clothianidin	64.25
8	30-May	clothianidin	44.72
8	27-May	clothianidin	62.12
8	29-May	clothianidin	45.94
8	01-June	clothianidin	41.25
8	30-May	clothianidin	34.75
8	30-May	clothianidin	55.31
8	30-May	clothianidin	55.25
8	28-May	clothianidin	62
8	30-May	clothianidin	40.72
8	28-May	clothianidin	87.34
8	28-May	clothianidin	49.29
8	28-May	clothianidin	48.06
8	30-May	clothianidin	155.6
8	30-May	clothianidin	39.53
9	29-May	control	42.53
9	01-June	control	52.16
9	27-May	control	30.06
9	27-May	control	38.31
9	02-June	control	47.28
9	29-May	control	51.31
9	30-May	control	45.12
9	29-May	control	44.62
9	29-May	control	40.81
9	27-May	control	41.41
9	01-June	control	33.72
9	01-June	control	30.72
9	30-May	control	46.25
9	28-May	control	47.59
9	28-May	control	77
9	02-June	control	48.53
9	29-May	control	44.72
9	28-May	control	54.6
9	28-May	control	54.5
9	30-May	control	41.41
9	30-May	control	47.87
9	27-May	control	40.28
9	30-May	control	54.5
9	30-May	control	31.69
9	30-May	control	36.87
11	01-June	control	47.28
11	30-May	control	35.28
11	02-June	control	49.38
11	27-May	control	81.5
11	28-May	control	81.34
11	28-May	control	42.4
11	01-June	control	45.56
11	28-May	control	55.57
11	27-May	control	43.78
11	01-June	control	50.9
11	02-June	control	58.53
11	28-May	control	51
11	29-May	control	41.09
11	27-May	control	54.75
11	29-May	control	39.12
11	29-May	control	55.06
11	30-May	control	39.5
11	30-May	control	38.39
11	30-May	control	35.09
11	29-May	control	42.57
11	30-May	control	44.53
11	28-May	control	46
11	30-May	control	55.21
12	30-May	clothianidin	47.03
12	27-May	clothianidin	53.72
12	29-May	clothianidin	44.16
12	30-May	clothianidin	51.06
12	29-May	clothianidin	42
12	29-May	clothianidin	41
12	30-May	clothianidin	80.3
12	29-May	clothianidin	49.85
12	01-June	clothianidin	29.31
12	01-June	clothianidin	36.16
12	30-May	clothianidin	36.22
12	27-May	clothianidin	56.16
12	02-June	clothianidin	50.91
12	02-June	clothianidin	43.68
12	30-May	clothianidin	42.28
12	30-May	clothianidin	50.43
12	30-May	clothianidin	49.53
12	29-May	clothianidin	52.57
12	30-May	clothianidin	152.31
12	01-June	clothianidin	35.35

## Sheet: Visits to strawberry flowers
Cage	Treatment	Date	Visits to strawberry flowers	Minutes of observation	Open strawberry flowers
1	clothianidin	2014-05-17	8	20	11
1	clothianidin	2014-05-20	6	4	17
1	clothianidin	2014-05-21	20	18	27
1	clothianidin	2014-05-22	41	14	22.5
1	clothianidin	2014-05-23	79	18	18
10	clothianidin	2014-05-17	16	20	8
10	clothianidin	2014-05-20	0	4	13
10	clothianidin	2014-05-21	10	18	14
10	clothianidin	2014-05-22	31	14	17
10	clothianidin	2014-05-23	38	18	20
11	control	2014-05-17	2	20	6
11	control	2014-05-20	3	4	14
11	control	2014-05-21	6	18	20
11	control	2014-05-22	2	14	19.5
11	control	2014-05-23	23	18	19
12	clothianidin	2014-05-17	3	20	9
12	clothianidin	2014-05-20	0	4	9
12	clothianidin	2014-05-21	4	18	13
12	clothianidin	2014-05-22	6	14	18
12	clothianidin	2014-05-23	13	18	23
2	control	2014-05-17	2	20	8
2	control	2014-05-20	4	4	21
2	control	2014-05-21	50	18	22
2	control	2014-05-22	17	14	24.5
2	control	2014-05-23	56	18	27
3	clothianidin	2014-05-17	15	20	13
3	clothianidin	2014-05-20	7	4	17
3	clothianidin	2014-05-21	26	18	21
3	clothianidin	2014-05-22	22	14	20
3	clothianidin	2014-05-23	37	18	19
4	control	2014-05-17	11	20	8
4	control	2014-05-20	5	4	11
4	control	2014-05-21	6	18	11
4	control	2014-05-22	32	14	17.5
4	control	2014-05-23	39	18	24
5	clothianidin	2014-05-17	5	20	10
5	clothianidin	2014-05-20	10	4	14
5	clothianidin	2014-05-21	17	18	17
5	clothianidin	2014-05-22	65	14	20
5	clothianidin	2014-05-23	102	18	23
6	control	2014-05-17	12	20	14
6	control	2014-05-20	2	4	13
6	control	2014-05-21	24	18	16
6	control	2014-05-22	22	14	20
6	control	2014-05-23	26	18	24
7	control	2014-05-17	17	20	11
7	control	2014-05-20	0	4	16
7	control	2014-05-21	33	18	20
7	control	2014-05-22	46	14	17
7	control	2014-05-23	67	18	14
8	clothianidin	2014-05-17	5	20	8
8	clothianidin	2014-05-20	1	4	20
8	clothianidin	2014-05-21	12	18	19
8	clothianidin	2014-05-22	13	14	21
8	clothianidin	2014-05-23	29	18	23
9	control	2014-05-17	16	20	8
9	control	2014-05-20	3	4	10
9	control	2014-05-21	18	18	13
9	control	2014-05-22	5	14	17
9	control	2014-05-23	10	18	21

## Sheet: Strawberry weight
Cage	Treatment	Pot	Flower sequence	Weight
1	clothianidin	10	1	26.21
1	clothianidin	10	2	13.87
1	clothianidin	8	1	19.22
1	clothianidin	1	1	20.56
1	clothianidin	4	2	21.29
1	clothianidin	4	2	22.15
1	clothianidin	10	2	15.06
1	clothianidin	9	3	6.14
1	clothianidin	8	3	10.69
1	clothianidin	8	3	10.9
1	clothianidin	1	2	15.2
1	clothianidin	9	1	14.05
1	clothianidin	1	2	12.88
1	clothianidin	1	2	11.75
1	clothianidin	1	3	8.94
1	clothianidin	3	1	21.85
1	clothianidin	4	1	24.83
1	clothianidin	5	1	19.35
1	clothianidin	5	3	11.08
1	clothianidin	10	2	15.26
1	clothianidin	10	2	11.88
1	clothianidin	9	2	9.36
1	clothianidin	2	1	30
1	clothianidin	8	2	19.35
1	clothianidin	3	1	30.02
1	clothianidin	10	2	12.75
1	clothianidin	4	1	28.96
1	clothianidin	5	1	29.69
1	clothianidin	1	3	9.87
1	clothianidin	1	3	11.33
1	clothianidin	1	3	7.88
1	clothianidin	1	2	16.49
1	clothianidin	10	3	10.3
1	clothianidin	10	3	6.77
1	clothianidin	4	2	24.44
1	clothianidin	4	2	26.76
1	clothianidin	4	3	18.5
1	clothianidin	9	1	15.11
1	clothianidin	8	1	22.23
1	clothianidin	10	3	10.12
1	clothianidin	1	1	18.04
1	clothianidin	7	1	19.65
1	clothianidin	10	1	16.13
1	clothianidin	3	2	22.65
1	clothianidin	5	2	22.27
1	clothianidin	1	4	10.22
1	clothianidin	3	3	14.89
1	clothianidin	3	3	17.47
1	clothianidin	4	2	17.56
1	clothianidin	5	2	18.03
1	clothianidin	2	3	13.94
1	clothianidin	1	3	9.11
1	clothianidin	9	3	8.4
1	clothianidin	10	3	11.19
1	clothianidin	2	2	20.41
1	clothianidin	8	2	15.68
1	clothianidin	10	2	7.95
1	clothianidin	6	1	23.33
1	clothianidin	8	3	11.83
1	clothianidin	2	3	16.29
1	clothianidin	4	4	10.98
1	clothianidin	10	4	10.26
1	clothianidin	8	2	16.07
1	clothianidin	8	2	12.23
1	clothianidin	4	3	18.93
1	clothianidin	1	2	17.12
1	clothianidin	10	1	16.49
1	clothianidin	2	2	19.56
1	clothianidin	4	3	12.44
1	clothianidin	5	3	13.62
1	clothianidin	6	3	10.93
1	clothianidin	5	1	20.52
1	clothianidin	10	4	7.24
1	clothianidin	3	3	18.36
1	clothianidin	5	4	8.58
1	clothianidin	1	1	19.77
1	clothianidin	2	3	9.49
1	clothianidin	9	4	6.26
1	clothianidin	3	2	25.58
1	clothianidin	1	4	5.87
1	clothianidin	4	2	13.03
1	clothianidin	4	2	21.81
1	clothianidin	5	3	13.72
2	control	7	2	22.79
2	control	7	3	8.02
2	control	10	3	14.6
2	control	4	1	31.44
2	control	9	2	17.58
2	control	8	1	18.32
2	control	7	2	22.43
2	control	8	2	12.56
2	control	8	2	16.61
2	control	1	2	16.58
2	control	4	2	24.68
2	control	7	3	13.69
2	control	9	2	15.81
2	control	9	2	13.4
2	control	7	3	18.3
2	control	7	3	17.01
2	control	4	2	19.84
2	control	8	2	11.38
2	control	4	2	22.55
2	control	2	2	12.64
2	control	1	2	16.24
2	control	6	3	9.96
2	control	7	1	19.87
2	control	9	3	14.58
2	control	3	2	23.5
2	control	4	1	23.57
2	control	9	1	24.5
2	control	1	1	27.97
2	control	4	3	12.63
2	control	9	3	9.85
2	control	5	2	21.14
2	control	9	4	4.91
2	control	1	3	15.69
2	control	4	3	10.31
2	control	4	3	19.63
2	control	5	2	19.2
2	control	1	3	13.42
2	control	7	4	6.17
2	control	4	2	15.29
2	control	3	1	27.68
2	control	7	2	18.38
2	control	8	3	11.44
2	control	5	2	20.61
2	control	5	1	23.21
2	control	9	3	8.4
2	control	3	3	14.65
2	control	3	2	21.81
2	control	6	4	8.93
2	control	7	3	12.55
2	control	5	4	11.74
2	control	6	1	18.35
2	control	9	2	15.95
2	control	3	3	18.36
2	control	6	3	12.64
2	control	10	3	13.55
2	control	10	1	27.84
2	control	4	4	8.18
2	control	1	3	15.49
2	control	2	3	14.15
2	control	9	2	13.75
2	control	1	2	20.27
2	control	10	2	19.57
2	control	9	3	7.87
2	control	3	3	5.41
2	control	4	3	22.44
2	control	5	3	11.25
2	control	4	2	22.84
2	control	9	3	9.24
2	control	3	1	25.2
2	control	4	4	8.15
2	control	3	2	23.65
2	control	5	3	23.6
2	control	7	1	31.85
2	control	1	2	21.68
2	control	10	2	19.79
2	control	1	1	30.57
2	control	9	1	21.8
2	control	2	4	12.37
2	control	6	1	28.08
2	control	4	3	12.57
2	control	5	2	20.58
2	control	4	4	8.4
2	control	9	3	8.8
2	control	9	2	12.22
2	control	8	4	7.57
2	control	3	1	27.5
2	control	10	3	11.75
2	control	5	1	34.82
2	control	3	3	19.59
2	control	9	2	15.4
2	control	4	1	32.01
2	control	2	3	8.5
2	control	5	3	18.84
2	control	2	1	14.19
2	control	3	3	10.56
2	control	1	4	8.96
2	control	1	1	29.28
2	control	2	1	12.53
2	control	6	3	8.13
2	control	5	3	15.45
2	control	6	2	18.28
2	control	7	3	9.53
2	control	9	1	18.99
2	control	5	1	27.18
3	clothianidin	10	1	19.6
3	clothianidin	4	3	3.86
3	clothianidin	1	2	10.43
3	clothianidin	3	1	27.19
3	clothianidin	10	1	14.7
3	clothianidin	8	3	12.18
3	clothianidin	5	1	31.77
3	clothianidin	2	2	21.37
3	clothianidin	3	3	15.68
3	clothianidin	9	1	6.38
3	clothianidin	4	1	25.26
3	clothianidin	9	2	20.89
3	clothianidin	6	1	32.01
3	clothianidin	4	2	19.37
3	clothianidin	8	1	19.85
3	clothianidin	3	2	22.2
3	clothianidin	4	4	5.96
3	clothianidin	4	4	4.4
3	clothianidin	4	2	25.85
3	clothianidin	10	3	10.4
3	clothianidin	6	1	22.31
3	clothianidin	4	2	24.43
3	clothianidin	10	1	17.54
3	clothianidin	4	4	4.31
3	clothianidin	1	2	15.23
3	clothianidin	10	3	6.4
3	clothianidin	2	2	21.5
3	clothianidin	5	3	14.74
3	clothianidin	4	2	15.21
3	clothianidin	7	2	11.68
3	clothianidin	6	3	12.96
3	clothianidin	4	3	12.65
3	clothianidin	4	3	11.31
3	clothianidin	9	3	8.19
3	clothianidin	2	3	18.74
3	clothianidin	2	3	16.2
3	clothianidin	10	3	5.18
3	clothianidin	6	2	20.33
3	clothianidin	6	1	15.04
3	clothianidin	1	2	14.46
3	clothianidin	2	1	34.38
3	clothianidin	4	3	8.91
3	clothianidin	4	4	14.04
3	clothianidin	5	3	13.55
3	clothianidin	4	2	12.45
3	clothianidin	7	1	19.61
3	clothianidin	9	3	11.34
3	clothianidin	9	3	4.69
3	clothianidin	2	1	22.48
3	clothianidin	6	3	10.64
3	clothianidin	7	2	11.87
3	clothianidin	5	3	14.06
3	clothianidin	2	3	10.34
3	clothianidin	3	2	17.11
3	clothianidin	10	2	9.78
3	clothianidin	4	2	11.11
3	clothianidin	5	1	27.03
3	clothianidin	4	4	10.63
3	clothianidin	4	3	13.87
3	clothianidin	5	2	21.14
3	clothianidin	4	2	17.65
3	clothianidin	10	2	14.33
3	clothianidin	3	1	23.03
3	clothianidin	8	3	10.17
3	clothianidin	8	1	19.81
3	clothianidin	4	2	23.25
3	clothianidin	1	1	16.01
3	clothianidin	3	1	23.87
3	clothianidin	3	3	6.57
3	clothianidin	1	3	12.51
3	clothianidin	9	2	12.29
3	clothianidin	9	2	18.35
3	clothianidin	3	2	20.14
3	clothianidin	1	1	22.18
3	clothianidin	2	3	5.92
3	clothianidin	4	2	20.04
3	clothianidin	3	2	22.36
3	clothianidin	1	1	21.97
3	clothianidin	4	1	25.89
3	clothianidin	8	2	9.35
3	clothianidin	4	2	16.08
3	clothianidin	4	1	35.63
3	clothianidin	4	2	22.24
4	control	7	1	20.08
4	control	7	1	22.26
4	control	1	3	12.42
4	control	5	1	36.86
4	control	3	4	10.77
4	control	4	2	17.03
4	control	6	2	21.09
4	control	8	2	14.68
4	control	7	1	18.63
4	control	5	3	15.44
4	control	4	3	17.19
4	control	1	1	31.04
4	control	5	2	21.79
4	control	3	3	14.66
4	control	8	2	17.31
4	control	1	1	17.4
4	control	10	1	21.02
4	control	3	1	30.1
4	control	10	1	24.85
4	control	1	4	6.68
4	control	5	3	16.87
4	control	5	4	14.24
4	control	3	2	19.62
4	control	1	2	17.54
4	control	4	2	24.18
4	control	1	1	18.59
4	control	5	4	13.13
4	control	5	2	28.62
4	control	5	2	26.78
4	control	7	3	11.84
4	control	6	3	11.48
4	control	9	1	18.84
4	control	3	1	31.56
4	control	3	2	23.21
4	control	1	2	18.44
4	control	4	1	31.17
4	control	2	1	30.16
4	control	6	2	16.35
4	control	6	3	14.16
4	control	4	3	13.47
4	control	2	2	22.76
4	control	8	2	13.2
4	control	1	3	11.76
4	control	4	3	15.77
4	control	7	3	8.96
4	control	6	1	23.39
4	control	3	3	16.45
4	control	7	2	18.08
5	clothianidin	1	1	5.02
5	clothianidin	9	2	10.16
5	clothianidin	7	2	17.04
5	clothianidin	7	1	19.83
5	clothianidin	9	4	7.38
5	clothianidin	7	3	11.66
5	clothianidin	7	2	14.84
5	clothianidin	6	4	11.28
5	clothianidin	10	1	24.65
5	clothianidin	1	3	7.65
5	clothianidin	8	2	10.94
5	clothianidin	4	3	15.69
5	clothianidin	3	1	28.98
5	clothianidin	6	2	24.86
5	clothianidin	2	2	17.09
5	clothianidin	1	2	8.39
5	clothianidin	6	3	16.23
5	clothianidin	8	3	11.32
5	clothianidin	8	3	11.23
5	clothianidin	8	4	6.46
5	clothianidin	6	1	33.42
5	clothianidin	5	1	19.03
5	clothianidin	8	2	11.2
5	clothianidin	8	3	12.32
5	clothianidin	8	1	19.39
5	clothianidin	7	2	15.56
5	clothianidin	6	2	23.75
5	clothianidin	7	3	12.78
5	clothianidin	10	2	16.03
5	clothianidin	8	3	11.61
5	clothianidin	8	1	18.25
5	clothianidin	4	3	14.88
5	clothianidin	6	1	31.85
5	clothianidin	9	2	13.99
5	clothianidin	8	1	30.26
5	clothianidin	2	2	15.33
5	clothianidin	8	2	15.52
5	clothianidin	7	3	9.44
5	clothianidin	7	3	9.87
5	clothianidin	8	2	16.54
5	clothianidin	2	1	22.03
5	clothianidin	2	2	16.01
5	clothianidin	3	3	15.8
5	clothianidin	7	1	25.21
5	clothianidin	5	3	19.13
5	clothianidin	2	2	21.43
5	clothianidin	4	1	34.12
5	clothianidin	6	1	18.3
5	clothianidin	4	2	22.71
5	clothianidin	9	2	16.69
5	clothianidin	10	3	10.58
5	clothianidin	6	3	15.75
5	clothianidin	2	3	15.79
5	clothianidin	7	2	12.93
5	clothianidin	1	2	5.96
5	clothianidin	3	2	22.58
5	clothianidin	3	2	24.08
5	clothianidin	2	1	22.97
5	clothianidin	4	4	9.65
5	clothianidin	9	4	5.32
5	clothianidin	8	2	16.94
5	clothianidin	9	2	17.69
5	clothianidin	4	2	24.81
5	clothianidin	2	4	8.48
5	clothianidin	10	3	11.55
5	clothianidin	4	1	17.04
5	clothianidin	6	1	10.61
5	clothianidin	2	1	31.46
5	clothianidin	5	3	18.04
5	clothianidin	4	4	10.02
5	clothianidin	9	2	16.73
5	clothianidin	1	2	13.1
5	clothianidin	8	4	7.63
5	clothianidin	5	2	28.51
5	clothianidin	8	1	19.79
5	clothianidin	5	2	24.44
5	clothianidin	9	4	6.63
5	clothianidin	7	4	7.06
5	clothianidin	7	2	12.53
6	control	10	3	10.54
6	control	6	1	33.91
6	control	1	2	14.33
6	control	10	2	13.05
6	control	2	4	10.95
6	control	7	2	10.95
6	control	4	1	24.38
6	control	5	2	24.42
6	control	10	2	17.43
6	control	2	1	28.94
6	control	9	1	25.1
6	control	5	4	8.3
6	control	8	3	10.48
6	control	9	2	13.93
6	control	2	2	8.93
6	control	9	2	2.81
6	control	5	3	11.5
6	control	2	1	19.41
6	control	3	2	12.78
6	control	3	1	35.57
6	control	3	3	16.5
6	control	4	1	27.4
6	control	3	2	14.01
6	control	2	3	11.08
6	control	4	2	13.28
6	control	1	4	6.71
6	control	4	3	17.67
6	control	9	2	12.61
6	control	9	4	8.18
6	control	4	3	8.99
6	control	4	3	10.93
6	control	10	2	16.63
6	control	7	2	14.74
6	control	7	1	18.04
6	control	3	1	23.28
6	control	2	3	12.08
6	control	4	2	20.23
6	control	1	3	9.18
6	control	1	3	16.09
6	control	10	1	28.72
6	control	3	2	21.01
6	control	10	4	11.98
6	control	2	4	0.49
6	control	2	4	18.29
6	control	6	2	17.75
6	control	10	1	20.25
6	control	2	3	11.05
6	control	2	2	18.57
6	control	1	2	14.6
6	control	5	3	13.06
6	control	6	3	9.8
6	control	3	2	20.94
6	control	7	1	21.72
6	control	1	2	13.32
6	control	4	2	24.47
6	control	5	2	19.01
6	control	1	1	20.65
6	control	10	3	10.64
6	control	1	3	11.95
6	control	4	1	35.93
6	control	7	3	8.09
6	control	5	1	25.41
6	control	10	4	7.02
6	control	4	3	12.52
6	control	4	3	20.65
6	control	7	3	9.21
6	control	7	2	14.64
6	control	7	4	5.89
6	control	9	1	24.51
6	control	3	2	20.87
6	control	2	1	19.44
6	control	2	2	17.91
6	control	10	2	19.68
6	control	9	3	15.21
6	control	9	1	20.89
6	control	10	2	14.65
6	control	5	2	29.04
6	control	7	2	15.08
6	control	8	4	6.94
6	control	7	3	7.71
6	control	7	2	12.77
6	control	5	3	14.62
6	control	7	2	10.07
6	control	10	2	14.58
6	control	10	4	6.73
6	control	5	3	19.13
6	control	6	3	17.46
6	control	4	2	22.05
6	control	1	1	17.42
6	control	2	2	20.81
6	control	9	2	18.01
6	control	9	2	17.39
6	control	2	2	13.56
6	control	9	3	10.2
6	control	6	1	32.43
6	control	2	3	18.84
7	control	2	3	11.75
7	control	2	3	10.7
7	control	1	1	18.28
7	control	9	2	15.85
7	control	7	3	10.86
7	control	2	1	22.22
7	control	5	2	25.19
7	control	1	2	16.22
7	control	4	3	13.35
7	control	3	3	20.13
7	control	7	2	18.93
7	control	2	1	28.4
7	control	9	4	17.64
7	control	4	2	23.29
7	control	4	3	23.27
7	control	1	4	0.8
7	control	2	2	16.14
7	control	9	2	12.6
7	control	8	3	9.28
7	control	2	3	11.84
7	control	2	3	13.92
7	control	9	2	9.41
7	control	2	4	6.72
7	control	6	3	10.61
7	control	3	2	23.63
7	control	1	2	12.3
7	control	7	1	24.48
7	control	6	1	29.76
7	control	7	3	12.91
7	control	2	3	15.2
7	control	2	1	17.9
7	control	7	2	16.36
7	control	2	1	22.74
7	control	3	3	21.86
7	control	1	4	11.57
7	control	9	3	10.47
7	control	2	3	18.83
7	control	5	1	26.69
7	control	1	2	15.49
7	control	6	3	16.55
7	control	9	1	13.38
7	control	10	2	13.91
7	control	10	2	9.2
7	control	10	2	9.55
7	control	7	3	10.6
7	control	1	4	8.66
7	control	2	3	11.13
7	control	2	3	11.28
7	control	3	1	34.96
7	control	4	2	22.7
7	control	1	2	11.82
7	control	1	1	18.66
7	control	2	3	12.75
7	control	4	3	12.58
7	control	7	4	6.94
7	control	9	2	14.56
7	control	9	2	13.55
7	control	3	1	19.99
7	control	8	2	14.09
7	control	3	2	21.74
7	control	2	4	8.54
7	control	1	3	10.05
7	control	4	1	28.33
7	control	4	2	26.5
7	control	6	1	36.38
7	control	8	2	16.15
7	control	8	2	17.89
7	control	10	4	4.79
7	control	8	4	4.61
7	control	2	2	19.62
7	control	8	2	15.38
7	control	4	1	38.72
7	control	9	3	15.13
7	control	2	2	16.6
7	control	4	4	8.04
7	control	2	3	7.79
7	control	5	1	23.06
7	control	4	3	21
7	control	2	3	14.76
7	control	6	3	22.4
7	control	8	1	22.53
7	control	7	1	22.96
7	control	4	1	26.35
7	control	3	3	14.47
8	clothianidin	1	1	12.66
8	clothianidin	5	4	12.05
8	clothianidin	3	1	21.9
8	clothianidin	4	3	14.3
8	clothianidin	2	1	29.56
8	clothianidin	4	3	11.1
8	clothianidin	7	3	11.73
8	clothianidin	4	3	12.17
8	clothianidin	3	1	30.64
8	clothianidin	5	2	21.89
8	clothianidin	5	2	19.57
8	clothianidin	9	2	17.09
8	clothianidin	10	1	23.76
8	clothianidin	7	3	11.52
8	clothianidin	8	1	24.03
8	clothianidin	5	3	15.88
8	clothianidin	3	3	16.18
8	clothianidin	6	2	10.54
8	clothianidin	6	2	8.8
8	clothianidin	8	4	6.65
8	clothianidin	4	3	19.9
8	clothianidin	7	2	18.85
8	clothianidin	1	2	14.72
8	clothianidin	4	1	29.85
8	clothianidin	4	1	24.33
8	clothianidin	4	2	17.85
8	clothianidin	9	1	22.05
8	clothianidin	6	4	4.61
8	clothianidin	3	2	15.32
8	clothianidin	3	3	18.85
8	clothianidin	4	2	19.85
8	clothianidin	6	1	14.94
8	clothianidin	1	1	14.43
8	clothianidin	4	1	22.4
8	clothianidin	6	4	4.66
8	clothianidin	5	3	16.67
8	clothianidin	1	2	4.15
8	clothianidin	7	1	24.21
8	clothianidin	6	1	12.51
8	clothianidin	2	3	13.36
8	clothianidin	2	2	13.99
8	clothianidin	9	3	11.81
8	clothianidin	4	2	18.99
8	clothianidin	2	1	24.54
8	clothianidin	3	3	11.12
8	clothianidin	7	4	7.02
8	clothianidin	7	2	12.62
8	clothianidin	9	1	26.86
8	clothianidin	5	1	27.9
8	clothianidin	2	4	10.37
8	clothianidin	4	2	25.86
8	clothianidin	3	2	18.08
8	clothianidin	8	2	15.27
8	clothianidin	4	3	10.79
8	clothianidin	5	1	28.25
8	clothianidin	2	2	18.45
8	clothianidin	8	3	9.51
8	clothianidin	7	3	8.31
8	clothianidin	9	1	20.31
8	clothianidin	9	2	17.24
8	clothianidin	8	2	16.87
8	clothianidin	4	3	15.33
8	clothianidin	2	1	25.69
8	clothianidin	6	3	7.05
8	clothianidin	6	4	4.51
8	clothianidin	6	4	3.58
8	clothianidin	2	3	15.8
8	clothianidin	4	3	10.8
8	clothianidin	3	2	21.12
8	clothianidin	9	3	9.69
8	clothianidin	1	2	10.93
8	clothianidin	3	1	16.11
8	clothianidin	10	4	8.43
8	clothianidin	1	1	25.08
8	clothianidin	2	2	12.21
8	clothianidin	7	2	17.72
8	clothianidin	2	3	10.84
8	clothianidin	1	4	4.42
8	clothianidin	6	3	9.24
8	clothianidin	4	3	12.03
8	clothianidin	7	3	12.34
8	clothianidin	10	2	13.26
8	clothianidin	4	2	15.81
8	clothianidin	10	2	15.29
8	clothianidin	1	4	7.37
8	clothianidin	4	2	22.57
8	clothianidin	2	3	14.97
8	clothianidin	9	2	12.07
8	clothianidin	6	3	7.28
8	clothianidin	4	3	17.27
8	clothianidin	3	1	26.64
9	control	8	3	11.23
9	control	5	3	21.77
9	control	3	3	13
9	control	6	3	17.26
9	control	3	3	12.3
9	control	5	2	24.05
9	control	3	3	16.64
9	control	5	3	13.31
9	control	1	2	15.35
9	control	4	3	14.24
9	control	10	1	22.3
9	control	1	2	14.26
9	control	6	3	13.84
9	control	6	2	23.74
9	control	5	3	15.75
9	control	2	2	28.92
9	control	3	3	18.58
9	control	2	3	18.55
9	control	5	3	13.27
9	control	9	1	28.64
9	control	1	3	7.96
9	control	5	2	20.71
9	control	5	4	6.26
9	control	4	1	36.72
9	control	9	3	11.06
9	control	9	3	8.92
9	control	1	3	10.55
9	control	6	3	12.8
9	control	10	2	16.85
9	control	3	3	14.93
9	control	2	2	27.53
9	control	6	1	38.34
9	control	10	3	12.12
9	control	9	2	17.95
9	control	7	2	16.27
9	control	9	3	7.7
9	control	3	1	24.73
9	control	9	3	14.46
9	control	9	3	15.63
9	control	9	2	17.42
9	control	9	2	11.83
9	control	9	3	8.95
9	control	7	1	18.13
9	control	10	1	26.64
9	control	1	3	15.98
9	control	2	2	24.65
9	control	10	1	21.01
9	control	5	3	12.74
9	control	4	3	12.04
9	control	9	3	14.65
9	control	5	4	10.41
9	control	5	1	39.21
9	control	1	3	8.36
9	control	8	1	22.28
9	control	5	3	9.9
9	control	3	2	21.75
9	control	3	2	23.78
9	control	1	3	21.51
9	control	5	2	21.82
10	clothianidin	2	3	12.44
10	clothianidin	10	4	7.65
10	clothianidin	5	1	35.9
10	clothianidin	10	1	11.38
10	clothianidin	5	3	7.97
10	clothianidin	1	2	19.81
10	clothianidin	5	3	6.21
10	clothianidin	8	2	15.38
10	clothianidin	1	2	15.77
10	clothianidin	2	3	12.17
10	clothianidin	1	3	11.72
10	clothianidin	1	3	10.32
10	clothianidin	6	3	16.91
10	clothianidin	6	1	21.23
10	clothianidin	3	2	26.67
10	clothianidin	6	3	18.51
10	clothianidin	1	1	31.67
10	clothianidin	6	3	15.54
10	clothianidin	10	4	6.87
10	clothianidin	7	3	5.91
10	clothianidin	9	3	10.65
10	clothianidin	3	2	29.24
10	clothianidin	1	4	8.08
10	clothianidin	4	2	21.62
10	clothianidin	3	1	39.32
10	clothianidin	2	2	29.08
10	clothianidin	9	4	6.42
10	clothianidin	1	2	18.43
10	clothianidin	5	2	16.72
10	clothianidin	4	3	14.73
10	clothianidin	3	3	22.12
10	clothianidin	3	2	26.2
10	clothianidin	9	3	17.58
10	clothianidin	6	3	10.83
10	clothianidin	9	3	10.14
10	clothianidin	5	2	21.1
10	clothianidin	9	1	26.26
10	clothianidin	3	3	16.65
10	clothianidin	7	2	13.94
10	clothianidin	1	3	15.89
10	clothianidin	10	3	5.35
10	clothianidin	9	3	18.03
10	clothianidin	6	3	11.71
10	clothianidin	5	2	21.63
10	clothianidin	1	1	15.88
10	clothianidin	3	1	32.55
10	clothianidin	9	3	14.96
10	clothianidin	10	3	6.25
10	clothianidin	5	3	13.12
10	clothianidin	6	1	27.66
10	clothianidin	9	3	13.08
10	clothianidin	10	1	18.4
10	clothianidin	1	3	16.33
10	clothianidin	2	1	39.33
10	clothianidin	8	1	16.68
10	clothianidin	5	4	6.78
11	control	7	3	16.09
11	control	9	4	12.03
11	control	1	3	17.36
11	control	4	2	20.29
11	control	1	2	12.94
11	control	5	1	39.11
11	control	6	4	9.14
11	control	7	3	9.04
11	control	4	3	21.51
11	control	3	4	13.02
11	control	5	3	14.69
11	control	6	2	21.23
11	control	7	4	9.95
11	control	7	4	7.99
11	control	2	3	15.45
11	control	5	2	10.48
11	control	5	2	25.05
11	control	5	3	24.6
11	control	10	3	16.89
11	control	10	4	11.51
11	control	1	1	23.07
11	control	9	4	9.94
11	control	6	3	18.89
11	control	8	1	24.37
11	control	1	2	20.88
11	control	1	3	14.92
11	control	2	3	16.41
11	control	2	3	13.08
11	control	2	2	20.45
11	control	2	2	21.41
11	control	3	2	31.16
11	control	4	2	27.61
11	control	6	3	24.36
11	control	7	3	14.77
11	control	7	4	9.34
11	control	7	2	17.17
11	control	9	2	19.12
11	control	10	1	21.47
11	control	2	1	29.44
11	control	3	1	35.05
11	control	2	3	18
11	control	2	3	17.96
11	control	3	2	31.65
11	control	6	1	32.98
11	control	6	2	20.65
11	control	7	2	18.52
11	control	7	3	14.2
11	control	2	2	19.04
11	control	2	3	16.85
11	control	7	1	21.51
11	control	10	3	20.09
11	control	10	3	13.83
11	control	1	3	1.68
11	control	2	1	33.29
11	control	2	3	11.07
11	control	1	2	16.33
11	control	9	1	18.34
11	control	1	2	17.73
11	control	7	1	20.59
11	control	8	1	19.81
11	control	7	4	8.09
11	control	6	3	6.65
11	control	9	4	9.14
11	control	7	1	25.49
11	control	1	1	25.37
11	control	2	3	12.25
11	control	3	4	8.42
11	control	5	4	12.32
11	control	2	4	3.86
11	control	2	4	6.19
11	control	1	2	14.71
11	control	2	2	18.68
11	control	4	1	35.93
11	control	7	2	18.63
11	control	8	2	15.61
11	control	9	3	12.58
11	control	10	2	15.2
11	control	3	2	20.66
11	control	3	2	22.83
11	control	4	3	17.92
11	control	5	2	23.26
11	control	3	3	18.19
11	control	6	3	15.72
11	control	2	4	10.09
11	control	3	3	11.76
12	clothianidin	2	2	17.88
12	clothianidin	9	3	19.96
12	clothianidin	1	1	26.2
12	clothianidin	1	1	22.79
12	clothianidin	10	3	14.14
12	clothianidin	2	4	10.29
12	clothianidin	7	4	4.81
12	clothianidin	3	2	17.38
12	clothianidin	6	3	13.03
12	clothianidin	6	2	13.91
12	clothianidin	10	1	24.64
12	clothianidin	5	3	12.4
12	clothianidin	7	4	7.93
12	clothianidin	10	2	18.25
12	clothianidin	4	3	16.43
12	clothianidin	6	2	12.79
12	clothianidin	1	1	21.64
12	clothianidin	5	3	8.41
12	clothianidin	2	3	20.03
12	clothianidin	10	2	15.78
12	clothianidin	2	1	26.65
12	clothianidin	10	2	18.84
12	clothianidin	1	3	10.33
12	clothianidin	3	1	31.81
12	clothianidin	5	2	23.23
12	clothianidin	9	1	24.35
12	clothianidin	2	2	28.56
12	clothianidin	1	3	12.05
12	clothianidin	5	1	27.05
12	clothianidin	1	2	20.68
12	clothianidin	10	3	14.63
12	clothianidin	4	1	23.38
12	clothianidin	2	1	37.1
12	clothianidin	8	1	20.81
12	clothianidin	6	1	20.71
12	clothianidin	4	3	16.08
12	clothianidin	1	2	12.95
12	clothianidin	7	2	14.89
12	clothianidin	10	3	15.83
12	clothianidin	4	3	12.71
12	clothianidin	6	3	7.91
12	clothianidin	4	3	13.51
12	clothianidin	2	2	28.46
12	clothianidin	4	2	27.01
12	clothianidin	1	3	12.84
12	clothianidin	10	4	10.97
12	clothianidin	7	1	26.77
12	clothianidin	6	3	9.99
12	clothianidin	2	1	25.4
12	clothianidin	9	3	17.61
12	clothianidin	6	3	10.84
12	clothianidin	9	3	15.38
12	clothianidin	9	3	14.34
12	clothianidin	6	3	8.65
12	clothianidin	4	2	22.4
12	clothianidin	1	2	12.55
12	clothianidin	9	3	9.74

## Sheet: Cells
Cage	Treatment	Sex	Weight	Dead	Only pollen
6	control	M	0.086	No	No
7	control	M	0.1	No	No
2	control	NA	0.053	Yes	No
3	clothianidin	NA	NA	Yes	No
4	control	NA	0.033	Yes	No
9	control	NA	0.055	Yes	No
10	clothianidin	M	0.089	No	No
1	clothianidin	M	0.096	No	No
1	clothianidin	F	0.133	No	No
1	clothianidin	M	0.084	No	No
1	clothianidin	F	0.132	No	No
1	clothianidin	F	0.127	No	No
1	clothianidin	M	0.053	No	No
1	clothianidin	F	0.14	No	No
2	control	M	0.065	No	No
2	control	M	0.076	No	No
2	control	F	0.144	No	No
2	control	M	0.059	No	No
2	control	M	0.071	No	No
2	control	F	0.144	No	No
2	control	M	0.074	No	No
2	control	F	0.095	No	No
2	control	F	0.13	No	No
2	control	F	0.109	No	No
2	control	M	0.059	No	No
2	control	M	0.034	No	No
3	clothianidin	F	0.122	No	No
3	clothianidin	M	0.048	No	No
3	clothianidin	M	0.037	No	No
3	clothianidin	M	0.049	No	No
3	clothianidin	M	0.047	No	No
3	clothianidin	M	0.108	No	No
3	clothianidin	F	0.119	No	No
3	clothianidin	F	0.093	No	No
3	clothianidin	F	0.122	No	No
3	clothianidin	M	0.096	No	No
3	clothianidin	M	0.072	No	No
3	clothianidin	M	0.06	No	No
3	clothianidin	M	0.063	No	No
3	clothianidin	M	0.098	No	No
3	clothianidin	F	0.116	No	No
3	clothianidin	M	0.058	No	No
4	control	F	0.1	No	No
4	control	M	0.08	No	No
4	control	F	0.146	No	No
4	control	M	0.101	No	No
4	control	M	0.076	No	No
4	control	M	0.051	No	No
4	control	M	0.065	No	No
4	control	M	0.044	No	No
4	control	M	0.061	No	No
4	control	M	0.06	No	No
4	control	M	0.027	No	No
4	control	M	0.055	No	No
4	control	M	0.079	No	No
4	control	F	0.087	No	No
4	control	M	0.07	No	No
5	clothianidin	M	0.065	No	No
5	clothianidin	F	0.117	No	No
5	clothianidin	F	0.11	No	No
5	clothianidin	M	0.087	No	No
5	clothianidin	M	0.07	No	No
5	clothianidin	M	0.079	No	No
5	clothianidin	M	0.043	No	No
5	clothianidin	M	0.089	No	No
5	clothianidin	F	0.13	No	No
5	clothianidin	F	0.135	No	No
6	control	M	0.073	No	No
6	control	M	0.042	No	No
6	control	M	0.065	No	No
6	control	F	0.084	No	No
6	control	F	0.073	No	No
6	control	M	0.086	No	No
6	control	M	0.061	No	No
6	control	M	0.048	No	No
7	control	F	0.131	No	No
7	control	M	0.085	No	No
7	control	M	0.081	No	No
7	control	M	0.079	No	No
7	control	F	0.104	No	No
7	control	M	0.088	No	No
8	clothianidin	F	0.135	No	No
8	clothianidin	M	0.066	No	No
8	clothianidin	M	0.1	No	No
8	clothianidin	M	0.058	No	No
9	control	M	0.07	No	No
9	control	M	0.023	No	No
9	control	M	0.06	No	No
9	control	M	0.079	No	No
9	control	M	0.041	No	No
9	control	M	0.112	No	No
9	control	M	0.065	No	No
9	control	M	0.069	No	No
9	control	M	0.071	No	No
9	control	M	0.068	No	No
9	control	M	0.06	No	No
10	clothianidin	M	0.06	No	No
10	clothianidin	M	0.055	No	No
10	clothianidin	F	0.148	No	No
10	clothianidin	F	0.155	No	No
10	clothianidin	M	0.059	No	No
10	clothianidin	M	0.062	No	No
11	control	F	0.134	No	No
11	control	F	0.128	No	No
11	control	M	0.075	No	No
11	control	F	0.151	No	No
12	clothianidin	F	0.112	No	No
12	clothianidin	M	0.066	No	No
12	clothianidin	F	0.155	No	No
12	clothianidin	M	0.086	No	No
12	clothianidin	M	0.079	No	No
4	control	NA	NA	NA	Yes
4	control	NA	NA	NA	Yes
5	clothianidin	NA	NA	NA	Yes
5	clothianidin	NA	NA	NA	Yes
5	clothianidin	NA	NA	NA	Yes
5	clothianidin	NA	NA	NA	Yes
5	clothianidin	NA	NA	NA	Yes
6	control	NA	NA	NA	Yes
6	control	NA	NA	NA	Yes
6	control	NA	NA	NA	Yes
6	control	NA	NA	NA	Yes
9	control	NA	NA	NA	Yes
11	control	NA	NA	NA	Yes

## Sheet: Open flowers
Cage	Day of count	Rapeseed	Strawberry	Dandelions
1	2	940	0	2
1	5	850	0	0
1	9	640	0	0
1	23	45	17	0
1	30	72	5	0
2	2	680	0	19
2	5	960	0	18
2	9	882	0	2
2	23	64	19	1
2	30	110	6	0
3	2	714	0	29
3	5	840	0	15
3	9	1160	1	3
3	23	216	21	0
3	30	144	7	0
4	2	770	0	3
4	5	1080	0	6
4	9	836	1	0
4	23	84	20	0
4	30	120	5	0
5	2	682	0	0
5	5	1140	0	1
5	9	969	1	0
5	23	85	18	0
5	30	77	5	0
6	2	740	0	17
6	5	880	0	5
6	9	969	0	2
6	23	114	17	0
6	30	42	7	0
7	2	960	0	3
7	5	720	0	1
7	9	845	2	1
7	23	48	8	2
7	30	105	7	1
8	2	700	0	28
8	5	1400	0	5
8	9	738	1	1
8	23	108	19	0
8	30	160	14	0
9	2	490	0	13
9	5	660	0	37
9	9	646	0	4
9	23	165	19	0
9	30	96	10	2
10	2	645	0	22
10	5	1180	0	29
10	9	931	0	8
10	23	88	18	0
10	30	72	6	0
11	2	805	0	21
11	5	810	0	34
11	9	812	0	5
11	23	88	17	0
11	30	144	9	0
12	2	720	0	19
12	5	980	0	19
12	9	558	0	7
12	23	NA	NA	NA
12	30	NA	NA	NA

## Sheet: Observed bees
Cage	Female	Male	Date
1	2	0	2014-05-21
2	2	1	2014-05-21
3	2	0	2014-05-21
4	2	1	2014-05-21
5	1	0	2014-05-21
6	3	1	2014-05-21
7	2	1	2014-05-21
8	3	1	2014-05-21
9	3	1	2014-05-21
10	0	1	2014-05-21
11	0	2	2014-05-21
12	1	3	2014-05-21
1	2	1	2014-05-21
2	2	0	2014-05-21
3	0	0	2014-05-21
4	1	0	2014-05-21
5	2	0	2014-05-21
6	3	0	2014-05-21
7	2	1	2014-05-21
8	0	1	2014-05-21
9	1	1	2014-05-21
10	2	0	2014-05-21
11	0	1	2014-05-21
12	1	1	2014-05-21
1	3	0	2014-05-21
2	2	1	2014-05-21
3	3	0	2014-05-21
4	3	0	2014-05-21
5	3	0	2014-05-21
6	3	1	2014-05-21
7	2	1	2014-05-21
8	2	2	2014-05-21
9	2	1	2014-05-21
10	3	0	2014-05-21
11	2	1	2014-05-21
12	1	1	2014-05-21
1	2	1	2014-05-21
2	2	1	2014-05-21
3	1	0	2014-05-21
4	1	1	2014-05-21
5	2	0	2014-05-21
6	2	1	2014-05-21
7	1	1	2014-05-21
8	1	2	2014-05-21
9	2	1	2014-05-21
10	3	0	2014-05-21
11	0	1	2014-05-21
12	0	1	2014-05-21
1	1	1	2014-05-21
2	2	1	2014-05-21
3	1	0	2014-05-21
4	2	0	2014-05-21
5	2	0	2014-05-21
6	2	1	2014-05-21
7	2	1	2014-05-21
8	1	2	2014-05-21
9	1	1	2014-05-21
10	1	1	2014-05-21
11	0	2	2014-05-21
12	1	1	2014-05-21
1	0	0	2014-05-22
2	1	0	2014-05-22
3	3	0	2014-05-22
4	4	0	2014-05-22
5	2	0	2014-05-22
6	1	1	2014-05-22
7	2	0	2014-05-22
8	1	1	2014-05-22
9	0	1	2014-05-22
10	1	0	2014-05-22
11	0	2	2014-05-22
12	2	0	2014-05-22
1	0	0	2014-05-22
2	2	0	2014-05-22
3	1	0	2014-05-22
4	2	0	2014-05-22
5	1	0	2014-05-22
6	2	0	2014-05-22
7	2	0	2014-05-22
8	2	0	2014-05-22
9	0	1	2014-05-22
10	3	0	2014-05-22
11	2	0	2014-05-22
12	2	0	2014-05-22
1	1	0	2014-05-22
2	1	0	2014-05-22
3	0	0	2014-05-22
4	1	0	2014-05-22
5	1	0	2014-05-22
6	3	1	2014-05-22
7	1	0	2014-05-22
8	2	1	2014-05-22
9	1	0	2014-05-22
10	0	1	2014-05-22
11	0	3	2014-05-22
12	3	1	2014-05-22
1	3	0	2014-05-22
2	2	0	2014-05-22
3	3	0	2014-05-22
4	2	0	2014-05-22
5	2	1	2014-05-22
6	2	0	2014-05-22
7	3	0	2014-05-22
8	2	1	2014-05-22
9	2	0	2014-05-22
10	2	0	2014-05-22
11	3	0	2014-05-22
12	2	1	2014-05-22
1	3	0	2014-05-23
2	1	0	2014-05-23
3	3	0	2014-05-23
4	3	0	2014-05-23
5	1	0	2014-05-23
6	3	1	2014-05-23
7	2	0	2014-05-23
8	2	1	2014-05-23
9	2	1	2014-05-23
10	1	0	2014-05-23
11	1	0	2014-05-23
12	3	0	2014-05-23
1	3	0	2014-05-23
2	3	0	2014-05-23
3	2	0	2014-05-23
4	3	0	2014-05-23
5	2	0	2014-05-23
6	3	0	2014-05-23
7	1	0	2014-05-23
8	3	0	2014-05-23
9	0	1	2014-05-23
10	2	1	2014-05-23
11	1	2	2014-05-23
12	2	0	2014-05-23
1	0	0	2014-05-23
2	3	0	2014-05-23
3	3	0	2014-05-23
4	1	0	2014-05-23
5	2	0	2014-05-23
6	1	0	2014-05-23
7	2	0	2014-05-23
8	1	0	2014-05-23
9	1	1	2014-05-23
10	2	1	2014-05-23
11	0	0	2014-05-23
12	3	0	2014-05-23
1	3	0	2014-05-23
2	2	0	2014-05-23
3	1	0	2014-05-23
4	2	0	2014-05-23
5	2	0	2014-05-23
6	2	0	2014-05-23
7	2	0	2014-05-23
8	3	1	2014-05-23
9	1	1	2014-05-23
10	1	1	2014-05-23
11	0	2	2014-05-23
12	3	0	2014-05-23
1	1	0	2014-05-25
2	2	0	2014-05-25
3	1	0	2014-05-25
4	2	0	2014-05-25
5	1	0	2014-05-25
6	2	1	2014-05-25
7	2	0	2014-05-25
8	2	0	2014-05-25
9	0	0	2014-05-25
10	2	0	2014-05-25
11	0	0	2014-05-25
12	0	0	2014-05-25
1	1	0	2014-05-25
2	2	0	2014-05-25
3	2	0	2014-05-25
4	3	0	2014-05-25
5	3	0	2014-05-25
6	2	1	2014-05-25
7	0	0	2014-05-25
8	1	0	2014-05-25
9	0	0	2014-05-25
10	1	0	2014-05-25
11	2	0	2014-05-25
12	0	0	2014-05-25
1	2	0	2014-05-25
2	2	0	2014-05-25
3	1	0	2014-05-25
4	3	0	2014-05-25
5	1	0	2014-05-25
6	2	0	2014-05-25
7	2	0	2014-05-25
8	2	0	2014-05-25
9	2	0	2014-05-25
10	3	0	2014-05-25
11	1	0	2014-05-25
12	1	0	2014-05-25
1	2	0	2014-05-25
2	1	0	2014-05-25
3	2	0	2014-05-25
4	2	0	2014-05-25
5	2	0	2014-05-25
6	2	0	2014-05-25
7	1	0	2014-05-25
8	2	0	2014-05-25
9	1	0	2014-05-25
10	1	0	2014-05-25
11	2	0	2014-05-25
12	1	0	2014-05-25
1	0	0	2014-05-27
2	1	0	2014-05-27
3	1	0	2014-05-27
4	0	0	2014-05-27
5	1	0	2014-05-27
6	2	0	2014-05-27
7	1	0	2014-05-27
8	0	0	2014-05-27
9	0	0	2014-05-27
10	0	0	2014-05-27
11	0	0	2014-05-27
12	0	0	2014-05-27
1	0	0	2014-05-27
2	1	0	2014-05-27
3	3	0	2014-05-27
4	1	0	2014-05-27
5	1	0	2014-05-27
6	3	0	2014-05-27
7	0	0	2014-05-27
8	0	0	2014-05-27
9	0	0	2014-05-27
10	0	0	2014-05-27
11	0	0	2014-05-27
12	0	0	2014-05-27
1	2	0	2014-05-31
2	0	0	2014-05-31
3	2	0	2014-05-31
4	1	0	2014-05-31
5	2	0	2014-05-31
6	3	0	2014-05-31
7	2	0	2014-05-31
8	1	0	2014-05-31
9	1	0	2014-05-31
10	0	0	2014-05-31
11	1	0	2014-05-31
12	1	0	2014-05-31
1	1	0	2014-05-31
2	0	0	2014-05-31
3	3	0	2014-05-31
4	0	0	2014-05-31
5	1	0	2014-05-31
6	3	0	2014-05-31
7	1	0	2014-05-31
8	1	0	2014-05-31
9	0	0	2014-05-31
10	0	0	2014-05-31
11	1	0	2014-05-31
12	1	0	2014-05-31
1	1	0	2014-06-01
2	4	0	2014-06-01
3	2	0	2014-06-01
4	1	0	2014-06-01
5	1	0	2014-06-01
6	2	0	2014-06-01
7	1	0	2014-06-01
8	1	0	2014-06-01
9	1	0	2014-06-01
10	0	0	2014-06-01
11	1	0	2014-06-01
12	2	0	2014-06-01
1	2	0	2014-06-01
2	2	0	2014-06-01
3	1	0	2014-06-01
4	1	0	2014-06-01
5	0	0	2014-06-01
6	2	0	2014-06-01
7	1	0	2014-06-01
8	2	0	2014-06-01
9	1	0	2014-06-01
10	0	0	2014-06-01
11	1	0	2014-06-01
12	3	0	2014-06-01
1	2	0	2014-06-01
2	3	0	2014-06-01
3	2	0	2014-06-01
4	1	0	2014-06-01
5	1	0	2014-06-01
6	2	0	2014-06-01
7	3	0	2014-06-01
8	3	0	2014-06-01
9	2	0	2014-06-01
10	0	0	2014-06-01
11	2	0	2014-06-01
12	3	0	2014-06-01
1	2	0	2014-06-01
2	1	0	2014-06-01
3	2	0	2014-06-01
4	1	0	2014-06-01
5	2	0	2014-06-01
6	2	0	2014-06-01
7	3	0	2014-06-01
8	2	0	2014-06-01
9	1	0	2014-06-01
10	0	0	2014-06-01
11	1	0	2014-06-01
12	2	0	2014-06-01
1	2	0	2014-06-05
2	2	0	2014-06-05
3	3	0	2014-06-05
4	2	0	2014-06-05
5	2	0	2014-06-05
6	3	0	2014-06-05
7	2	0	2014-06-05
8	2	0	2014-06-05
9	0	0	2014-06-05
10	0	0	2014-06-05
11	3	0	2014-06-05
12	3	0	2014-06-05
1	3	0	2014-06-05
2	2	0	2014-06-05
3	2	0	2014-06-05
4	2	0	2014-06-05
5	2	0	2014-06-05
6	2	0	2014-06-05
7	1	0	2014-06-05
8	1	0	2014-06-05
9	0	0	2014-06-05
10	0	0	2014-06-05
11	4	0	2014-06-05
12	3	0	2014-06-05
1	1	0	2014-06-10
2	1	0	2014-06-10
3	3	0	2014-06-10
4	1	0	2014-06-10
5	3	0	2014-06-10
6	1	0	2014-06-10
7	1	0	2014-06-10
8	1	0	2014-06-10
9	0	0	2014-06-10
10	0	0	2014-06-10
11	1	0	2014-06-10
12	1	0	2014-06-10
1	0	0	2014-06-11
2	1	0	2014-06-11
3	2	0	2014-06-11
4	0	0	2014-06-11
5	1	0	2014-06-11
6	3	0	2014-06-11
7	0	0	2014-06-11
8	0	0	2014-06-11
9	0	0	2014-06-11
10	0	0	2014-06-11
11	0	0	2014-06-11
12	0	0	2014-06-11
1	2	0	2014-06-12
2	1	0	2014-06-12
3	2	0	2014-06-12
4	0	0	2014-06-12
5	0	0	2014-06-12
6	3	0	2014-06-12
7	0	0	2014-06-12
8	0	0	2014-06-12
9	0	0	2014-06-12
10	0	0	2014-06-12
11	0	0	2014-06-12
12	0	0	2014-06-12
1	1	0	2014-06-14
2	0	0	2014-06-14
3	0	0	2014-06-14
4	0	0	2014-06-14
5	0	0	2014-06-14
6	0	0	2014-06-14
7	0	0	2014-06-14
8	0	0	2014-06-14
9	0	0	2014-06-14
10	0	0	2014-06-14
11	0	0	2014-06-14
12	2	0	2014-06-14
1	1	0	2014-06-15
2	0	0	2014-06-15
3	0	0	2014-06-15
4	0	0	2014-06-15
5	0	0	2014-06-15
6	0	0	2014-06-15
7	2	0	2014-06-15
8	0	0	2014-06-15
9	0	0	2014-06-15
10	0	0	2014-06-15
11	1	0	2014-06-15
12	0	0	2014-06-15
1	0	0	2014-06-17
2	0	0	2014-06-17
3	0	0	2014-06-17
4	0	0	2014-06-17
5	0	0	2014-06-17
6	0	0	2014-06-17
7	1	0	2014-06-17
8	0	0	2014-06-17
9	0	0	2014-06-17
10	0	0	2014-06-17
11	0	0	2014-06-17
12	0	0	2014-06-17
1	0	0	2014-06-30
2	0	0	2014-06-30
3	0	0	2014-06-30
4	0	0	2014-06-30
5	0	0	2014-06-30
6	0	0	2014-06-30
7	1	0	2014-06-30
8	0	0	2014-06-30
9	0	0	2014-06-30
10	0	0	2014-06-30
11	0	0	2014-06-30
12	0	0	2014-06-30
1	0	0	2014-07-01
2	0	0	2014-07-01
3	0	0	2014-07-01
4	0	0	2014-07-01
5	0	0	2014-07-01
6	0	0	2014-07-01
7	1	0	2014-07-01
8	0	0	2014-07-01
9	0	0	2014-07-01
10	0	0	2014-07-01
11	0	0	2014-07-01
12	0	0	2014-07-01
1	0	0	2014-07-03
2	0	0	2014-07-03
3	0	0	2014-07-03
4	0	0	2014-07-03
5	0	0	2014-07-03
6	0	0	2014-07-03
7	1	0	2014-07-03
8	0	0	2014-07-03
9	0	0	2014-07-03
10	0	0	2014-07-03
11	0	0	2014-07-03
12	0	0	2014-07-03

## Sheet: Outer mud plug
Cage	Treatment	Outer mud plug
1	clothianidin	Existing
1	clothianidin	Existing
1	clothianidin	Existing
1	clothianidin	Existing
1	clothianidin	Existing
2	control	Existing
2	control	Existing
2	control	Existing
2	control	Existing
2	control	Existing
3	clothianidin	Existing
3	clothianidin	Existing
3	clothianidin	Existing
3	clothianidin	Lacking
4	control	Existing
4	control	Existing
4	control	Existing
4	control	Existing
4	control	Existing
4	control	Existing
5	clothianidin	Existing
5	clothianidin	Existing
5	clothianidin	Existing
5	clothianidin	Lacking
5	clothianidin	Lacking
6	control	Existing
6	control	Existing
6	control	Existing
6	control	Existing
6	control	Existing
7	control	Existing
7	control	Existing
7	control	Existing
7	control	Existing
7	control	Existing
7	control	Existing
7	control	Existing
7	control	Existing
8	clothianidin	Lacking
8	clothianidin	Lacking
9	control	Existing
9	control	Lacking
9	control	Existing
9	control	Existing
9	control	Existing
9	control	Existing
9	control	Existing
10	clothianidin	Existing
10	clothianidin	Existing
10	clothianidin	Lacking
10	clothianidin	Lacking
10	clothianidin	Lacking
10	clothianidin	Existing
11	control	Existing
12	clothianidin	Existing
12	clothianidin	Existing
12	clothianidin	Lacking
